# Supplementary material for: Livestock–Carnivore Coexistence: Moving beyond Preventive Killing
Source: Animals (Basel). 2022 Feb 15;12(4):479. doi: 10.3390/ani12040479 (PMC8868381; doi:10.3390/ani12040479)
Supplement: Supplementary file 1 [file animals-12-00479-s001.zip]

Archive with 1 entries (1 files):
- animals-1543401-supplementary.pdf
